# Supplementary material for: Heritable Epigenetic Variation among Maize Inbreds
Source: PLoS Genet. 2011 Nov 17;7(11):e1002372. doi: 10.1371/journal.pgen.1002372 (PMC3219600; doi:10.1371/journal.pgen.1002372)
Supplement: Table S1 — Number of probes on each chromosome. (XLS) [file pgen.1002372.s009.xls]

## Sheet: S1
Supplemental table 1. Probes per chromosome
Chromsome	PROBES	Spacing (bp)	Maximum interval
chr1	275845	200	217128
chr2	213053	200	204772
chr3	198347	200	149325
chr4	199292	200	219858
chr5	195513	200	155608
chr6	147990	200	173337
chr7	147777	200	197627
chr8	154570	200	157981
chr9	461677	56	156010
chr10	126637	200	153722
Randoma	35000	NA	NA
Total	2155701
aA series of random probes were designed. These random probes have sequence composition similar to that of the maize genome but are not present anywhere in the maize genome and are used to develop a robust estimate of noise.
