# Supplementary material for: Heritable Epigenetic Variation among Maize Inbreds
Source: PLoS Genet. 2011 Nov 17;7(11):e1002372. doi: 10.1371/journal.pgen.1002372 (PMC3219600; doi:10.1371/journal.pgen.1002372)
Supplement: Table S2 — Identification of PAV and CNV in Mo17 relative to B73. (XLS) [file pgen.1002372.s010.xls]

## Sheet: S2
Supplemental table 2. Identification of PAV and CNV in B73 and Mo17
Class	# of segments	Average # of probes	Avg. CGH value	Average length (bp)	Average B73 methylation level	Average Mo17 methylation level
M>B	2808	21.76	0.6635	6841	-0.1307	-0.101
B=M	15629	127.32	-0.07	124044	-0.1976	-0.1935
B>M	4204	16.55	-1.6438	15185	0.0512997	-0.0112
B>M (<-3)*					0.34464
Total	22641
*This is a subset of the B>M segments
Classes defined from EM with 5 subdistributions and 70% probibility of falling into the extremes
