# Supplementary material for: Heritable Epigenetic Variation among Maize Inbreds
Source: PLoS Genet. 2011 Nov 17;7(11):e1002372. doi: 10.1371/journal.pgen.1002372 (PMC3219600; doi:10.1371/journal.pgen.1002372)
Supplement: Table S3 — Number of similar and identical matches per probe. (XLS) [file pgen.1002372.s011.xls]

## Sheet: S3
Supplemental table 3. Percent of probes with identical and close probe matches
		Number of identical probe matches (%)
		1	2	3	4	5	>=10		Avg B73 methylation level
Number of close matches (>90% identity and coverage)	0	57.6676	60.9832	61.6631	62.0303	62.2221	62.453		-0.213
	1	66.0626	70.5755	71.8256	72.5199	72.901	73.3717		0.099
	2	69.6676	75.0121	76.6812	77.6379	78.1794	78.8716		0.43
	3	72.1526	78.0703	80.0494	81.1948	81.8499	82.7235		0.543
	4	73.9729	80.3173	82.5255	83.815	84.5578	85.5782		0.594
	5	75.3439	82.0085	84.3859	85.7786	86.5937	87.7286		0.625
	>=10	78.6354	86.0492	88.8105	90.4439	91.417	92.8611		0.679
	>=20	80.315	88.0725	91.0057	92.7551	93.8136	95.4335		0.681
Avg B73 methylation level		-0.048	0.277	0.507	0.579	0.583	0.626
