# Supplementary material for: Heritable Epigenetic Variation among Maize Inbreds
Source: PLoS Genet. 2011 Nov 17;7(11):e1002372. doi: 10.1371/journal.pgen.1002372 (PMC3219600; doi:10.1371/journal.pgen.1002372)
Supplement: Table S4 — List of all DMRs identified. (XLS) [file pgen.1002372.s012.xls]

## Sheet: S4
CHROMOSOME	Start	Stop	segID	BvM_segcall	segmean	ProbeNum	Seg_length	FGSNum	WGSNum	AvgOfCoefB73	AvgOfCoefMo17_Corrected	AvgOfCoefMo17in	Avg probe distance
chr1	86899	87699	4	1	-2.116	5	800	0	0	-1.074	1.038	0.29	160
chr1	263816	264616	10	1	-1.878	5	800	1	2	-0.818	1.062	-0.012	160
chr1	332707	333907	12	1	-1.8843	7	1200	0	1	-0.87429	1.00429	0.57	171.429
chr1	378945	379745	14	3	1.124	5	800	0	0	-0.064	-1.192	0.496	160
chr1	656203	658049	16	1	-1.2643	7	1846	0	0	-0.50571	0.754286	0.917143	263.714
chr1	2793943	2794543	20	1	-1.6925	4	600	0	0	-0.85	0.8425	0.6375	150
chr1	4729193	4731193	22	3	1.205	10	2000	0	1	0.6131	-0.589	0.203	200
chr1	8454469	8455269	28	1	-1.878	5	800	0	0	-1.244	0.63	-0.192	160
chr1	10544520	10545520	30	1	-1.6717	6	1000	0	0	-1.01667	0.648333	1.34667	166.667
chr1	15812440	15813040	32	3	1.8167	3	600	0	0	0.94	-0.87	0.35	200
chr1	18144259	18144659	34	3	2.05	3	400	0	0	1.31333	-0.73667	-0.41933	133.333
chr1	19520608	19522008	36	1	-1.945	4	1400	0	0	-0.915	1.0275	1.225	350
chr1	19638986	19639942	38	1	-1.4025	4	956	1	1	-0.72	0.6775	0.855	239
chr1	19816039	19816439	40	3	2.0367	3	400	0	0	0.76	-1.27333	0.023333	133.333
chr1	19982857	19984474	42	1	-1.5771	7	1617	0	0	-1.26	0.315714	0.472857	231
chr1	21526160	21526760	44	1	-1.81	4	600	0	0	-1.0425	0.7625	0.5525	150
chr1	23314709	23315109	46	3	2.07	3	400	0	0	1.25333	-0.81	0.563333	133.333
chr1	23554502	23556702	48	3	1.972	5	2200	0	0	1.028	-0.94	-0.648	440
chr1	23586572	23588408	51	3	1.0129	7	1836	0	1	0.140857	-0.87571	-0.06286	262.286
chr1	23655584	23658234	53	3	1.2709	11	2650	0	0	0.427273	-0.84227	0.076364	240.909
chr1	24738743	24739943	57	1	-1.6117	6	1200	0	0	-0.90167	0.71	-0.20733	200
chr1	29494198	29494598	59	3	2.51	3	400	0	0	1.16333	-1.34667	0.3	133.333
chr1	32538408	32539750	61	3	2.1775	4	1342	0	0	0.9175	-1.2525	0.6075	335.5
chr1	33262816	33264189	65	1	-1.2667	6	1373	0	1	-0.69333	0.565	1.13	228.833
chr1	33455465	33458942	67	1	-1.2462	13	3477	2	3	-0.34615	0.896154	0.326	267.462
chr1	36810033	36811328	77	3	1.6733	3	1295	0	1	0.37	-1.3	-0.47333	431.667
chr1	36928127	36930027	79	3	1.3971	7	1900	0	1	0.205714	-1.18857	0.461429	271.429
chr1	37588310	37588910	84	3	1.3133	3	600	0	0	0.203333	-1.11333	-0.44667	200
chr1	38864712	38865914	90	1	-1.5817	6	1202	0	0	-1.21833	0.358333	-0.235	200.333
chr1	39036362	39039562	94	1	-1.8067	15	3200	0	0	-1.00133	0.801467	0.553333	213.333
chr1	39116677	39117077	96	1	-1.51	3	400	0	0	-1.02667	0.483333	-0.47667	133.333
chr1	39228939	39229539	98	3	1.5225	4	600	0	1	0.765	-0.7525	-0.185	150
chr1	40176624	40177424	100	3	1.646	5	800	0	0	0.498	-1.148	0.502	160
chr1	51094897	51095297	102	1	-2.02	3	400	0	0	-1.30333	0.71	0.08	133.333
chr1	52076469	52078915	104	1	-2.074	5	2446	0	1	-1.036	1.036	0.78	489.2
chr1	52627183	52629088	106	3	2.1675	4	1905	0	1	0.78	-1.3825	0.4525	476.25
chr1	53159377	53160159	108	3	2.1325	4	782	0	0	0.405	-1.7225	0.7625	195.5
chr1	54341434	54343630	110	3	1.928	5	2196	1	1	1.15	-0.772	0.162	439.2
chr1	65113674	65114274	120	1	-2.6733	3	600	0	0	-1.44333	1.22333	0.562333	200
chr1	71580600	71581194	124	3	1.8033	3	594	1	1	0.65	-1.15333	0.213333	198
chr1	72698408	72699008	126	1	-1.455	4	600	0	0	-0.67	0.785	0.06	150
chr1	76179403	76183216	128	1	-1.015	10	3813	0	2	-0.984	0.031	0.4373	381.3
chr1	76338393	76339393	130	1	-1.825	6	1000	0	0	-0.975	0.845	0.0045	166.667
chr1	91804041	91806041	134	1	-1.191	10	2000	0	0	-0.29	0.898	-0.128	200
chr1	91873470	91875777	136	1	-1.2525	8	2307	0	0	-0.99	0.2575	-0.14875	288.375
chr1	95230237	95230637	138	1	-2.33	3	400	0	0	-1.03667	1.28667	0.48	133.333
chr1	97813266	97813666	140	3	2.09	3	400	0	0	1.57667	-0.50667	-0.41667	133.333
chr1	99282469	99282869	144	1	-1.6533	3	400	0	0	-1.42	0.23	0.199333	133.333
chr1	102000000	102000000	148	1	-2.01	3	400	0	0	-0.86333	1.14333	0.626667	133.333
chr1	103000000	103000000	150	1	-1.415	6	1000	0	0	-1.55833	-0.14667	-0.05	166.667
chr1	108000000	108000000	154	1	-1.465	4	959	0	0	-0.6275	0.8325	0.0275	239.75
chr1	114000000	114000000	160	3	1.9833	3	800	0	0	1.66667	-0.31333	0.136	266.667
chr1	115000000	115000000	162	1	-1.2267	6	1430	0	0	-0.755	0.468333	0.056667	238.333
chr1	120000000	120000000	166	1	-1.555	6	1000	0	0	-0.70833	0.841667	0.073333	166.667
chr1	120000000	120000000	168	1	-1.4633	3	1114	1	1	-0.31333	1.14333	0.353333	371.333
chr1	122000000	122000000	170	1	-1.0737	8	2427	0	0	-0.55375	0.52	0.5775	303.375
chr1	122000000	122000000	172	3	2.3675	4	600	0	0	1.155	-1.21	0.645	150
chr1	126000000	126000000	178	3	2.2067	3	400	0	0	1.26333	-0.94333	0.523333	133.333
chr1	128000000	128000000	181	3	1.0867	9	1665	0	0	0.817778	-0.26889	0.174444	185
chr1	139000000	139000000	187	1	-1.94	3	400	0	0	-1.15	0.79	0.133333	133.333
chr1	140000000	140000000	189	1	-2.0175	4	600	0	1	-0.67	1.34	0.1225	150
chr1	141000000	141000000	195	1	-1.7875	4	600	0	0	-1.2475	0.54	0.7775	150
chr1	141000000	141000000	193	1	-1.7467	3	400	0	0	-0.98	0.763333	0.913333	133.333
chr1	146000000	146000000	199	1	-1.8925	4	600	0	0	-0.6375	1.25	0.13	150
chr1	147000000	147000000	201	3	1.81	5	813	0	0	1.472	-0.338	0.018	162.6
chr1	156000000	156000000	203	1	-1.836	5	800	1	1	-0.894	0.94	0.62	160
chr1	159000000	159000000	207	1	-1.48	3	463	0	0	-0.67667	0.8	0.826667	154.333
chr1	159000000	159000000	205	3	2.16	3	600	0	0	1.19667	-0.95667	-0.16	200
chr1	160000000	160000000	209	3	2.06	3	400	0	0	1.20667	-0.85	0.183333	133.333
chr1	161000000	161000000	213	3	1.8433	3	400	0	0	1.01	-0.82667	0.216667	133.333
chr1	163000000	163000000	215	1	-1.7829	7	1400	0	0	-0.86857	0.914286	1.49429	200
chr1	164000000	164000000	225	1	-1.7075	4	600	0	0	-0.9675	0.7325	0.3725	150
chr1	169000000	169000000	229	1	-2.1925	4	600	0	0	-1.0875	1.1	0.215	150
chr1	170000000	170000000	235	1	-1.4967	12	2200	0	0	-0.59833	0.895	0.129167	183.333
chr1	170000000	170000000	233	1	-1.1633	3	541	0	0	-0.4	0.766667	0.756667	180.333
chr1	182000000	182000000	241	3	2.0967	3	600	0	0	1.35333	-0.74	-0.41667	200
chr1	189000000	189000000	243	1	-1.59	5	800	1	1	-0.856	0.732	0.246	160
chr1	191000000	191000000	247	1	-1.5117	6	1000	0	0	-0.68183	0.823333	0.071667	166.667
chr1	202000000	202000000	249	1	-1.3809	11	2811	0	1	-0.95636	0.421818	0.280727	255.546
chr1	207000000	207000000	251	1	-2.005	4	600	0	0	-0.8	1.2025	0.14	150
chr1	210000000	210000000	253	1	-2.0733	3	400	0	0	-1.50333	0.563333	0.373333	133.333
chr1	211000000	211000000	255	3	2.01	3	2164	0	0	1.36	-0.64667	-0.50333	721.333
chr1	212000000	212000000	257	3	1.0182	17	8724	0	0	0.396588	-0.61882	0.374706	513.177
chr1	212000000	212000000	259	3	3.2725	4	600	0	0	1.64	-1.6275	0.57	150
chr1	216000000	216000000	265	1	-1.25	4	800	0	0	-0.7625	0.4775	0.07	200
chr1	216000000	216000000	269	1	-1.145	4	600	0	1	-0.6525	0.49	-0.185	150
chr1	216000000	216000000	267	3	1.51	3	400	0	0	0.106667	-1.4	0.246667	133.333
chr1	217000000	217000000	273	3	2.2925	4	600	0	0	1.5825	-0.705	0.21	150
chr1	229000000	229000000	275	1	-2.1917	6	1000	0	0	-1.09667	1.08833	0.25	166.667
chr1	229000000	229000000	281	3	1.8633	3	600	0	0	1.60667	-0.25	-0.33	200
chr1	234000000	234000000	283	1	-1.852	5	800	0	0	-0.5172	1.336	0.488	160
chr1	235000000	235000000	285	1	-2.13	3	410	0	0	-1.32	0.803333	0.643333	136.667
chr1	237000000	237000000	287	3	1.8914	7	1200	0	0	1.53286	-0.35571	0.281429	171.429
chr1	240000000	240000000	293	1	-1.065	8	1440	0	0	-0.755	0.30625	0.29875	180
chr1	246000000	246000000	302	1	-1.77	4	716	0	0	-0.895	0.8675	0.105	179
chr1	246000000	246000000	299	3	1.7675	4	600	0	0	1.17	-0.595	-0.02475	150
chr1	248000000	248000000	304	1	-1.994	5	1000	1	1	-1.606	0.384	0.466	200
chr1	251000000	251000000	306	1	-1.69	6	1000	0	0	-0.73833	0.948333	0.398333	166.667
chr1	257000000	257000000	308	1	-2.02	3	558	0	0	-2	0.013333	-0.28333	186
chr1	262000000	262000000	312	1	-1.378	5	2007	1	1	-1.02	0.354	0.058	401.4
chr1	263000000	263000000	314	1	-2.2867	3	800	0	0	-1.15333	1.13	0.236667	266.667
chr1	263000000	263000000	316	1	-1.9089	9	1800	0	0	-1.03667	0.867778	-0.24889	200
chr1	266000000	266000000	324	1	-1.304	5	859	0	0	-1.026	0.276	0.104	171.8
chr1	270000000	270000000	332	3	1.8033	3	600	1	1	1.17667	-0.62667	-0.49333	200
chr1	272000000	272000000	334	1	-1.9367	3	400	0	0	-1.07333	0.86	0.823333	133.333
chr1	273000000	273000000	338	1	-1.2429	7	1362	0	1	-1.00143	0.240571	0.435714	194.571
chr1	275000000	275000000	340	3	1.5857	7	1510	0	0	0.327143	-1.25714	0.07	215.714
chr1	280000000	280000000	342	1	-1.7433	9	2411	1	1	-0.94778	0.794444	0.216667	267.889
chr1	289000000	289000000	344	1	-1.4988	8	2000	1	1	-1.0325	0.4625	0.385	250
chr1	290000000	290000000	346	1	-2.3833	3	400	1	1	-1.65333	0.723333	0.563333	133.333
chr1	300000000	300000000	348	1	-2.3275	4	600	0	0	-1.09	1.23	0.9125	150
chr1	301000000	301000000	352	3	1.09	3	462	0	0	0.436667	-0.65	-0.10333	154
chr1	301000000	301000000	350	3	1.1587	8	2800	1	1	0.5675	-0.58875	0.211125	350
chr10	1725711	1726111	361	1	-1.83	3	400	1	1	-0.87333	0.953333	1.28667	133.333
chr10	2462352	2465553	363	1	-1.037	10	3201	1	1	-1.1	-0.061	0.134	320.1
chr10	2990842	2992968	365	3	1.5533	3	2126	0	0	0.653333	-0.9	0.143333	708.667
chr10	3089963	3090363	367	1	-1.7333	3	400	0	0	-0.47	1.26333	0.726667	133.333
chr10	4061034	4064277	375	1	-1.45	9	3243	1	1	-0.91889	0.527778	0.153333	360.333
chr10	4435583	4436783	377	1	-1.94	7	1200	0	0	-1.09429	0.842857	0.807143	171.429
chr10	5111657	5113057	379	1	-1.7188	8	1400	1	1	-0.92125	0.79375	0.955	175
chr10	10243291	10244291	381	1	-1.7767	6	1000	0	0	-1.12	0.657333	1.23167	166.667
chr10	18728389	18728989	384	1	-1.5525	4	600	0	0	-0.6625	0.8825	0.7625	150
chr10	19484101	19484501	386	3	2.6	3	400	0	0	1.69333	-0.9	0.476667	133.333
chr10	23068305	23069705	390	1	-1.2812	8	1400	1	1	-0.79875	0.48375	1.27	175
chr10	23073339	23073739	392	1	-1.59	3	400	0	0	-0.79333	0.796667	0.033333	133.333
chr10	23243146	23244117	394	1	-1.9775	4	971	0	0	-1.355	0.6175	-0.1625	242.75
chr10	35007387	35008331	396	1	-1.616	5	944	0	1	-0.518	1.098	0.236	188.8
chr10	35800451	35801051	400	3	1.54	4	600	0	1	1.2425	-0.2975	-0.1175	150
chr10	38901321	38902183	406	3	1.61	5	862	1	1	1.338	-0.272	0.244	172.4
chr10	38958757	38959357	408	3	1.865	4	600	0	0	1.1225	-0.7375	0.095	150
chr10	39123953	39126162	410	1	-1.5183	6	2209	0	0	-1.23833	0.283333	0.026667	368.167
chr10	46789531	46789931	412	3	2.7667	3	400	0	1	1.36	-1.40333	0.82	133.333
chr10	46952921	46953521	414	1	-1.06	4	600	0	0	-1.2775	-0.215	0.9375	150
chr10	49266969	49267569	420	3	1.1833	3	600	0	0	1.14	-0.04333	0.213333	200
chr10	49748683	49749683	422	3	1.6183	6	1000	0	0	0.833333	-0.78333	0.146667	166.667
chr10	49801216	49804665	424	3	1.72	5	3449	0	0	0.596	-1.118	0.516	689.8
chr10	55593480	55594319	430	1	-1.296	5	839	0	0	-0.628	0.666	-0.068	167.8
chr10	58477122	58477922	438	1	-1.948	5	800	0	0	-0.63	1.31	0.576	160
chr10	62846227	62846827	442	1	-1.7625	4	600	0	1	-0.855	0.905	-0.1	150
chr10	71053132	71054532	444	1	-1.3348	8	1400	0	0	-0.8675	0.4625	0.0625	175
chr10	72584372	72584772	446	3	1.9633	3	400	0	1	0.936667	-1.01667	-0.10333	133.333
chr10	73328417	73329017	448	3	2.0925	4	600	0	0	0.7525	-1.335	0.11	150
chr10	73660909	73661309	450	3	2.3433	3	400	0	0	1.32667	-1.01333	0.833333	133.333
chr10	74390665	74391265	452	1	-1.33	4	600	0	0	-1.195	0.135	0.4175	150
chr10	76172656	76173456	458	3	2.618	5	800	0	0	1.684	-0.93	0.618	160
chr10	76401209	76402209	460	1	-1.0883	6	1000	0	0	-1.17	-0.07833	0.115	166.667
chr10	76735667	76737367	462	1	-1.6	3	1700	0	0	-1.23333	0.363333	-0.041	566.667
chr10	76947554	76948354	464	1	-1.944	5	800	0	0	-1.226	0.718	-0.064	160
chr10	77257961	77258361	466	1	-2.4333	3	400	0	0	-1.75667	0.673333	0.17	133.333
chr10	80603485	80610575	468	3	1.2088	8	7090	0	1	0.84375	-0.365	0.63125	886.25
chr10	80916158	80919158	470	1	-1.3092	13	3000	0	0	-0.55538	0.750769	0.043077	230.769
chr10	81434197	81434797	474	3	2.355	4	600	0	0	1.0775	-1.275	0.0625	150
chr10	82178921	82179321	476	3	1.8833	3	400	0	0	1.35333	-0.52667	-0.49	133.333
chr10	82210108	82211243	479	1	-1.6075	4	1135	0	0	-0.785	0.8175	0.175	283.75
chr10	82331007	82335614	481	3	1.3	12	4607	0	1	0.598333	-0.70083	0.259167	383.917
chr10	89352514	89353770	483	3	1.2071	7	1256	0	0	1.04	-0.16457	0.488714	179.429
chr10	89550235	89552087	485	1	-1.339	10	1852	0	0	-0.462	0.875	0.2633	185.2
chr10	89695431	89696431	487	3	1.6483	6	1000	0	0	1.64	-0.01167	0.375	166.667
chr10	92811728	92813328	489	3	1.3289	9	1600	0	1	1.12222	-0.20267	0.013333	177.778
chr10	92902677	92903761	491	3	1.725	4	1084	0	1	0.86	-0.86	-0.6925	271
chr10	96338723	96339841	493	3	1.285	6	1118	0	0	0.526667	-0.75667	4.63e-18	186.333
chr10	96847833	96848917	499	1	-2	5	1084	0	1	-1.232	0.764	0.382	216.8
chr10	97238733	97246686	501	3	1.44	8	7953	0	0	1.375	-0.0625	-0.25038	994.125
chr10	99363847	99364769	503	3	1.485	4	922	0	0	0.5775	-0.9025	-0.125	230.5
chr10	103000000	103000000	511	3	2.37	4	600	0	0	1.4075	-0.9625	0.305	150
chr10	127000000	127000000	526	1	-2.53	3	400	0	0	-1.32	1.21	0.099333	133.333
chr10	127000000	127000000	528	1	-1.29	4	600	0	0	-0.64	0.6475	0.5375	150
chr10	128000000	128000000	530	1	-2.0125	4	600	0	1	-0.815	1.19	-0.3465	150
chr10	128000000	128000000	534	1	-1.3383	6	1000	0	1	-1.39667	-0.05667	0.563333	166.667
chr10	128000000	128000000	532	1	-1.3025	4	600	0	1	-0.0475	1.25	0.685	150
chr10	131000000	131000000	538	1	-2.41	3	400	0	0	-1.48667	0.916667	0.796667	133.333
chr10	142000000	142000000	540	1	-1.6371	7	2000	0	1	-0.62429	1.00857	1.16286	285.714
chr10	147000000	147000000	544	1	-1.8775	4	800	0	1	-1.335	0.54	0.365	200
chr10	147000000	147000000	542	1	-1.3386	7	1200	0	0	-1.23429	0.102714	0.338571	171.429
chr10	147000000	147000000	546	3	1.7025	4	1174	1	1	0.9975	-0.7025	-0.4125	293.5
chr2	4872367	4872767	553	3	2.14	3	400	0	1	0.866667	-1.27333	0.243333	133.333
chr2	6860276	6861901	560	1	-1.365	8	1625	0	0	-0.895	0.46625	0.91625	203.125
chr2	6989878	6990478	562	1	-1.5533	3	600	0	0	-0.63	0.916667	1.26333	200
chr2	7266148	7267348	566	1	-1.8583	6	1200	0	0	-1.09833	0.755	0.455	200
chr2	26202124	26202524	568	3	2.2567	3	400	0	0	1.32667	-0.92333	0.653333	133.333
chr2	26382292	26383092	570	1	-1.982	5	800	0	0	-1.206	0.774	1.494	160
chr2	26610502	26613663	572	3	1.225	6	3161	1	1	0.325	-0.89833	0.245	526.833
chr2	26934196	26934596	574	3	2.0133	3	400	0	0	0.376667	-1.63333	-0.55	133.333
chr2	27816758	27818881	576	3	1.4533	9	2123	0	0	0.647778	-0.80778	-0.03	235.889
chr2	35845204	35845804	580	1	-1.89	4	600	0	0	-0.9325	0.955	0.265	150
chr2	43736640	43738240	582	1	-1.45	8	1600	0	0	-0.74375	0.70125	0.3525	200
chr2	49115915	49117515	584	1	-1.3743	7	1600	1	1	-0.51857	0.854286	0.108571	228.571
chr2	51447763	51448363	586	3	2.0575	4	600	0	0	1.5025	-0.5525	0.4725	150
chr2	56251320	56252120	588	3	1.896	5	800	0	0	1.186	-0.706	0.504	160
chr2	57677340	57678540	590	3	1.4243	7	1200	0	0	0.498571	-0.91857	0.047143	171.429
chr2	59634765	59637173	592	1	-1.34	9	2408	0	0	-0.54222	0.794444	0.452222	267.556
chr2	59930800	59931200	596	3	2.03	3	400	0	0	0.93	-1.09333	0.596667	133.333
chr2	60949993	60950793	598	3	1.142	5	800	0	0	0.388	-0.752	-0.448	160
chr2	61083007	61083905	600	1	-1.88	4	898	0	0	-1.26	0.6175	-0.255	224.5
chr2	66211847	66212247	602	3	2.0633	3	400	0	0	1.38667	-0.66667	-0.04667	133.333
chr2	68694944	68698621	604	1	-1.0955	11	3677	0	0	-0.79545	0.296364	0.054727	334.273
chr2	69181197	69181597	606	1	-1.3867	3	400	0	0	-1.14667	0.233333	0.386667	133.333
chr2	69338592	69340992	608	1	-1.445	6	2400	0	1	-0.96667	0.471667	-0.48667	400
chr2	74674945	74677354	613	3	1.626	10	2409	1	1	1.172	-0.451	0.13	240.9
chr2	77821604	77822604	621	3	1.355	6	1000	0	0	1.01667	-0.33667	0.363333	166.667
chr2	79248967	79249567	627	3	2.2425	4	600	0	0	1.315	-0.9225	0.195	150
chr2	82935679	82936279	629	3	2.0825	4	600	0	0	1.585	-0.495	0.145	150
chr2	83487492	83492147	631	1	-1.3243	7	4655	1	1	-1.04143	0.28	0.204286	665
chr2	84099914	84101314	633	3	1.25	4	1400	0	0	0.055	-1.195	-0.1425	350
chr2	84661356	84661956	635	3	1.54	4	600	0	0	0.41	-1.125	0.825	150
chr2	85760883	85762083	639	3	1.3943	7	1200	0	0	0.894286	-0.50429	-0.19571	171.429
chr2	86634542	86634942	641	3	1.51	3	400	0	0	0.723333	-0.78333	0.356667	133.333
chr2	92081990	92082790	647	3	1.732	5	800	0	0	1.28	-0.452	0.23	160
chr2	103000000	103000000	651	3	2.4	3	400	1	1	1.50333	-0.89333	0.653333	133.333
chr2	104000000	104000000	653	1	-1.2967	6	1000	0	1	-0.91333	0.383333	0.383333	166.667
chr2	105000000	105000000	655	3	1.8767	3	400	0	1	0.983333	-0.89	0.426667	133.333
chr2	108000000	108000000	663	3	2.215	4	600	0	0	1.465	-0.745	0.02	150
chr2	110000000	110000000	673	1	-1.86	4	1200	0	0	-0.8725	0.985	0.1875	300
chr2	110000000	110000000	671	1	-1.014	5	1000	0	0	-0.64	0.376	0.712	200
chr2	110000000	110000000	667	3	2.15	7	1206	0	0	1.43143	-0.71571	0.091429	172.286
chr2	112000000	112000000	677	1	-1.38	6	1215	0	1	-0.35167	1.02833	0.18	202.5
chr2	133000000	133000000	685	1	-1.3475	4	1911	0	0	-1.1925	0.15425	-0.32	477.75
chr2	135000000	135000000	691	3	1.216	5	4882	0	0	0.824	-0.392	0.394	976.4
chr2	135000000	135000000	687	3	1.222	10	2000	0	0	0.361	-0.858	-0.062	200
chr2	135000000	135000000	689	3	2.0033	3	600	0	0	1.10667	-0.89	0.25	200
chr2	141000000	141000000	699	3	1.6567	3	400	0	0	0.586667	-1.06333	0.496667	133.333
chr2	141000000	141000000	695	3	2.0833	3	400	0	1	1.72	-0.35667	0.283333	133.333
chr2	143000000	143000000	703	1	-1.404	5	800	0	1	-0.41	0.99	-0.2836	160
chr2	143000000	143000000	705	3	1.695	4	800	0	0	1.57	-0.125	0.1825	200
chr2	144000000	144000000	710	3	2.3233	3	400	0	0	1.01667	-1.30333	0.276667	133.333
chr2	144000000	144000000	707	3	2.47	4	600	0	1	1.565	-0.9	-0.505	150
chr2	159000000	159000000	712	3	2.3433	6	1000	0	0	1.295	-1.04167	0.541667	166.667
chr2	162000000	162000000	714	1	-1.8933	3	400	0	0	-1.12	0.766667	0.416667	133.333
chr2	165000000	165000000	716	3	1.3729	7	1273	1	1	1.03286	-0.33857	-0.62714	181.857
chr2	166000000	166000000	718	1	-1.2525	8	1400	0	0	-0.45125	0.80125	0.05925	175
chr2	169000000	169000000	720	1	-1.884	5	1000	0	0	-0.872	1.004	-0.426	200
chr2	169000000	169000000	722	3	1.202	5	3000	1	1	0.912	-0.294	-0.252	600
chr2	170000000	170000000	724	3	1.355	6	1218	0	1	0.381667	-0.97333	0.44	203
chr2	171000000	171000000	728	3	1.65	3	400	0	0	1.03667	-0.61	0.443333	133.333
chr2	175000000	175000000	745	1	-1.6	4	600	0	0	-0.775	0.8175	-0.1625	150
chr2	175000000	175000000	739	3	1.23	6	1200	1	1	1.32833	0.098333	0.598333	200
chr2	175000000	175000000	741	3	1.3533	3	400	0	1	0.706667	-0.64667	-0.15333	133.333
chr2	176000000	176000000	747	1	-1.334	5	800	0	1	-0.68	0.652	-0.022	160
chr2	177000000	177000000	751	1	-1.2163	8	1400	1	1	-0.99	0.2275	0.10125	175
chr2	209000000	209000000	757	1	-2.28	4	1000	0	1	-1.3625	0.91	-0.18	250
chr3	990843	991443	764	1	-1.045	4	600	0	0	-0.7475	0.2925	0.57	150
chr3	1036152	1036552	766	3	1.3867	3	400	0	0	0.85	-0.53333	0.356667	133.333
chr3	1331477	1331877	768	3	1.22	3	400	0	0	-0.05667	-1.27667	0.433333	133.333
chr3	1521881	1522281	770	3	2.9467	3	400	1	1	1.91333	-1.02667	-0.03	133.333
chr3	2100957	2101357	776	1	-1.2733	3	400	0	0	-0.99667	0.273333	-0.29	133.333
chr3	2451316	2451916	778	1	-1.9375	4	600	0	1	-1.4425	0.495	0.715	150
chr3	2942333	2944333	780	1	-1.0088	8	2000	0	0	-0.925	0.08375	0.67875	250
chr3	3398996	3399396	784	1	-2.2967	3	400	0	0	-1.59	0.706667	0.443333	133.333
chr3	5791032	5791432	786	1	-2.23	3	400	0	0	-1.08333	1.14333	-0.08333	133.333
chr3	7683400	7686600	788	1	-1.2259	17	3200	0	1	-0.58094	0.642353	0.478824	188.235
chr3	8346040	8348062	792	1	-1.2467	9	2022	1	2	0.035556	1.27889	0.354444	224.667
chr3	8357591	8358191	794	3	1.4625	4	600	0	0	-0.055	-1.5225	2.27	150
chr3	13069977	13071267	800	1	-1.748	5	1290	0	0	-1.476	0.276	-0.39	258
chr3	19925586	19929319	802	1	-1.3907	14	3733	0	0	-0.81286	0.575	0.618571	266.643
chr3	20533981	20534981	804	1	-1.598	5	1000	1	1	-0.64	0.952	0.496	200
chr3	20941431	20942431	806	3	1.58	4	1000	0	0	0.6175	-0.955	0.3075	250
chr3	21403245	21404445	808	1	-1.0833	6	1200	0	0	-0.80167	0.283333	-0.07	200
chr3	22383898	22385836	814	1	-1.2778	9	1938	0	1	-1.01556	0.261111	0.416667	215.333
chr3	34845310	34845710	816	1	-2.1667	3	400	0	1	-1.41333	0.75	-0.07333	133.333
chr3	37613552	37614552	818	3	1.8433	6	1000	0	0	0.878333	-0.96167	-0.07167	166.667
chr3	41572791	41575465	820	1	-1.026	10	2674	0	0	-0.545	0.479	-0.103	267.4
chr3	41618240	41618988	822	1	-1.8625	4	748	0	0	-1.5175	0.3475	0.3475	187
chr3	44354167	44355111	824	1	-2.074	5	944	0	0	-0.802	1.266	0.066	188.8
chr3	48040461	48041788	826	3	2.09	3	1327	0	0	0.816667	-1.26667	0.943333	442.333
chr3	49382194	49386166	828	3	1.433	20	3972	0	0	0.934	-0.498	-0.2725	198.6
chr3	49566667	49567067	830	1	-2.19	3	400	0	0	-1.16667	1.01667	0.876667	133.333
chr3	49822777	49823377	834	3	1.1375	4	600	0	0	0.9	-0.2425	-0.17	150
chr3	50086321	50087321	836	3	1.0433	3	1000	0	0	0.48	-0.56333	-0.24667	333.333
chr3	50101624	50102424	838	1	-1.2975	4	800	0	0	-1.405	-0.1025	-0.0575	200
chr3	50302058	50302858	840	1	-1.1075	4	800	0	0	-0.06	1.05	0.325	200
chr3	50366382	50366982	842	1	-1.9775	4	600	0	0	-0.9325	1.045	1.01	150
chr3	50441132	50442132	844	1	-1.29	6	1000	0	0	-1.14667	0.136667	-0.30333	166.667
chr3	52046806	52047406	846	3	2.12	4	600	0	0	0.865	-1.255	-0.0675	150
chr3	53345595	53346395	848	1	-1.298	5	800	0	0	-0.694	0.598	-0.0332	160
chr3	53674942	53675342	850	3	2.2367	3	400	0	0	1.61333	-0.61667	-0.11	133.333
chr3	54600429	54601229	852	3	1.832	5	800	0	0	1.266	-0.566	0.144	160
chr3	57230136	57234885	860	3	1.2115	13	4749	1	1	0.442308	-0.76692	0.584615	365.308
chr3	60124119	60124519	862	3	1.9933	3	400	0	0	1.34	-0.64333	-0.13	133.333
chr3	60238048	60238448	864	1	-1.45	3	400	0	0	-0.69333	0.75	0.69	133.333
chr3	60695826	60696226	866	1	-2.1667	3	400	0	0	-1.25667	0.91	0.71	133.333
chr3	60772721	60773374	870	3	1.4575	4	653	0	0	1.1325	-0.32	-0.0675	163.25
chr3	62969463	62971467	876	1	-1.074	10	2004	0	0	-0.804	0.271	0.641	200.4
chr3	67416912	67417312	878	1	-2.2567	3	400	0	0	-0.91	1.34333	0.109667	133.333
chr3	86844014	86844614	882	1	-1.675	4	600	1	1	-1.3325	0.3375	0.23	150
chr3	92094327	92094727	892	3	2.4433	3	400	0	0	1.63333	-0.8	-0.71	133.333
chr3	92697542	92697942	896	1	-1.55	3	400	0	0	-1.05667	0.486667	0.67	133.333
chr3	93084116	93084916	898	1	-1.572	5	800	0	0	-0.762	0.806	0.496	160
chr3	99483979	99484779	900	1	-2.1567	3	800	0	0	-1.03667	1.11667	1.30333	266.667
chr3	108000000	108000000	908	1	-1.285	6	1200	0	0	-0.27667	1.00667	0.003333	200
chr3	111000000	111000000	910	3	2.2875	4	800	0	1	1.125	-1.1575	0.095	200
chr3	115000000	115000000	912	1	-2.0667	3	400	0	0	-1.25	0.81	-0.02	133.333
chr3	117000000	117000000	918	3	2.2425	4	600	0	1	1.4725	-0.7625	0.0475	150
chr3	125000000	125000000	926	1	-1.7375	4	1472	0	1	-0.5925	1.1425	0.5525	368
chr3	136000000	136000000	932	1	-1.362	5	800	0	0	-1.292	0.07	0.128	160
chr3	142000000	142000000	934	1	-1.8733	3	400	0	0	-0.76333	1.10667	-0.14	133.333
chr3	148000000	148000000	936	3	2.04	4	800	0	0	0.6775	-1.365	0.4425	200
chr3	148000000	148000000	938	3	2.29	3	400	0	0	1.14	-1.14333	-0.16333	133.333
chr3	150000000	150000000	942	1	-1.792	5	800	0	0	-0.968	0.822	-0.224	160
chr3	150000000	150000000	940	1	-1.5117	6	1213	0	0	-0.985	0.521667	0.346667	202.167
chr3	155000000	155000000	946	1	-1.6325	4	751	0	0	-0.63	1	0.3075	187.75
chr3	159000000	159000000	950	1	-1.2256	9	1600	0	0	-0.74667	0.477778	0.083333	177.778
chr3	160000000	160000000	959	1	-1.8125	4	600	0	0	-1.6325	0.1825	0.125	150
chr3	162000000	162000000	971	3	1.3925	4	600	0	0	1.2875	-0.105	0.245	150
chr3	162000000	162000000	969	3	1.4567	3	720	0	0	-0.42333	-1.88667	0.893333	240
chr3	162000000	162000000	961	3	1.4767	6	1325	1	1	0.413333	-1.06167	0.178333	220.833
chr3	162000000	162000000	965	3	1.51	3	400	0	0	0.203333	-1.30333	0.44	133.333
chr3	163000000	163000000	975	1	-1.6833	3	400	0	0	-1.21333	0.47	0.043333	133.333
chr3	163000000	163000000	973	3	1.926	5	800	0	1	1.274	-0.648	0.606	160
chr3	166000000	166000000	979	3	1.695	4	600	0	0	1.4575	-0.2375	0.4375	150
chr3	170000000	170000000	981	3	2.3333	3	400	0	0	1.15333	-1.18	0.166667	133.333
chr3	177000000	177000000	987	1	-1.4311	9	2000	0	0	-0.81	0.617778	-0.30222	222.222
chr3	177000000	177000000	985	1	-1.4115	20	4458	0	1	-0.641	0.7655	0.268	222.9
chr3	178000000	178000000	991	1	-1.5125	4	669	0	0	-1.0775	0.425	0.5375	167.25
chr3	179000000	179000000	993	3	1.9833	3	400	0	0	0.46	-1.52333	-0.04333	133.333
chr3	181000000	181000000	995	1	-2.2333	3	600	0	0	-1.52333	0.71	0.883333	200
chr3	183000000	183000000	999	3	2.13	4	600	0	0	1.3175	-0.805	-0.4975	150
chr3	184000000	184000000	1003	1	-1.4757	7	1624	0	0	-0.96286	0.511429	0.001429	232
chr3	187000000	187000000	1011	1	-1.7267	6	1000	0	1	-0.64333	1.08	0.25	166.667
chr3	187000000	187000000	1009	1	-1.6967	3	400	1	1	-1.71	-0.01333	-0.60667	133.333
chr3	187000000	187000000	1007	1	-1.2729	7	1200	0	0	-1.01571	0.258571	-0.11714	171.429
chr3	193000000	193000000	1013	3	1.9483	6	1000	0	0	1.23	-0.715	0.3875	166.667
chr3	194000000	194000000	1015	1	-1.96	3	400	0	1	-0.84	1.11333	0.526667	133.333
chr3	194000000	194000000	1019	1	-1.95	3	400	0	0	-1.15667	0.783333	-0.17667	133.333
chr3	194000000	194000000	1017	1	-1.608	5	800	0	1	-1.114	0.488	0.064	160
chr3	194000000	194000000	1021	3	1.5625	4	1842	0	0	0.4475	-1.1075	0.6175	460.5
chr3	197000000	197000000	1027	1	-1.61	3	486	0	0	-0.98667	0.616667	0.37	162
chr3	197000000	197000000	1025	1	-1.325	10	2659	1	1	-0.963	0.361	0.113	265.9
chr3	198000000	198000000	1029	3	2.01	3	628	0	1	0.53	-1.47667	0.893333	209.333
chr3	199000000	199000000	1036	1	-1.6733	3	675	0	0	-1.03	0.636667	0.4	225
chr3	199000000	199000000	1031	1	-1.39	7	1368	0	0	-0.79143	0.598571	0.07	195.429
chr3	199000000	199000000	1033	1	-1.138	5	870	0	0	-0.666	0.472	0.46	174
chr3	200000000	200000000	1043	1	-1.6433	3	400	0	0	-0.64	0.996667	-0.26533	133.333
chr3	200000000	200000000	1041	1	-1.134	5	903	0	1	-0.688	0.444	0.814	180.6
chr3	202000000	202000000	1047	1	-2.1825	4	600	0	0	-1.16	1.0175	0.4825	150
chr3	203000000	203000000	1049	1	-2.13	3	400	0	0	-1.49667	0.629667	-0.2	133.333
chr3	204000000	204000000	1051	3	1.0317	12	2600	0	1	0.633333	-0.395	-0.1675	216.667
chr3	205000000	205000000	1053	1	-2	3	400	0	0	-0.93333	1.06	1.67	133.333
chr3	206000000	206000000	1060	1	-1.68	8	2022	0	0	-0.5325	1.14375	1.06375	252.75
chr3	206000000	206000000	1062	1	-1.4817	12	2713	0	0	-0.88833	0.589167	0.445833	226.083
chr3	207000000	207000000	1064	3	2.074	5	988	0	0	0.748	-1.324	-0.2362	197.6
chr3	209000000	209000000	1066	3	2.0175	4	692	0	0	1.055	-0.96	-0.01	173
chr3	213000000	213000000	1072	1	-1.2344	9	4262	0	1	-0.81111	0.417444	0.276667	473.556
chr3	223000000	223000000	1078	1	-1.37	4	3142	0	1	-0.8625	0.5025	-0.425	785.5
chr3	223000000	223000000	1076	3	1.4329	7	1600	0	0	1.16143	-0.26714	-0.09857	228.571
chr3	224000000	224000000	1080	3	1.7033	3	400	0	0	1.11	-0.586	0.583333	133.333
chr3	225000000	225000000	1084	1	-1.59	3	400	0	1	-1.27	0.316667	-0.04167	133.333
chr3	225000000	225000000	1082	3	1.9525	4	600	0	0	0.9875	-0.9575	-0.3975	150
chr3	226000000	226000000	1090	1	-1.582	5	1085	0	0	-0.784	0.796	0.1956	217
chr3	229000000	229000000	1092	3	2.0425	4	600	0	0	1.11	-0.925	0.365	150
chr3	231000000	231000000	1094	3	1.6967	3	600	0	0	1.54667	-0.14667	-0.15	200
chr3	232000000	232000000	1096	1	-1.1638	8	2122	0	1	-0.60375	0.55625	0.0025	265.25
chr3	232000000	232000000	1098	3	2.8667	3	400	0	0	1.28333	-1.57667	0.12	133.333
chr4	1260498	1261698	1101	1	-1.7671	7	1200	0	1	-1.30429	0.455714	1.16286	171.429
chr4	6601786	6602382	1103	3	2.0567	3	596	0	0	0.243333	-1.81333	0.456667	198.667
chr4	9939124	9939724	1107	1	-1.305	4	600	0	0	-0.435	0.87	-0.055	150
chr4	10249347	10251347	1111	1	-1.2688	8	2000	0	0	-0.20625	1.06	0.74375	250
chr4	11275727	11276927	1120	1	-1.6543	7	1200	0	0	-0.75286	0.895714	0.206143	171.429
chr4	11886356	11887756	1126	1	-1.4425	8	1400	0	0	-0.8525	0.58875	1.73125	175
chr4	12815128	12815928	1128	3	2.074	5	800	0	1	1.604	-0.468	0.22	160
chr4	13128749	13129356	1130	3	1.53	3	607	0	0	0.606667	-0.92333	0.56	202.333
chr4	13852991	13854591	1132	3	1.1087	8	1600	0	0	0.2075	-0.9	0.30875	200
chr4	22697559	22702129	1138	1	-1.0129	14	4570	1	1	-0.07857	0.930714	0.270714	326.429
chr4	28115361	28116561	1143	1	-1.55	6	1200	0	0	-1.04167	0.506667	0.13	200
chr4	38448126	38448726	1149	1	-1.875	4	600	0	0	-1.0625	0.81	-0.0825	150
chr4	38549261	38550686	1151	3	1.2375	4	1425	0	0	0.315	-0.9225	0.0225	356.25
chr4	38848572	38849685	1158	1	-1.1967	3	1113	1	1	-0.37333	0.82	0.74	371
chr4	39318417	39321139	1162	3	1.2333	6	2722	1	2	0.3	-0.92833	-0.03733	453.667
chr4	46864436	46865074	1167	3	1.71	4	638	0	0	0.19	-1.5175	1.3125	159.5
chr4	50445336	50446657	1169	3	1.904	5	1321	0	0	1.548	-0.354	0.23	264.2
chr4	55632216	55632816	1171	1	-1.86	4	600	0	0	-0.8375	1.0175	0.6125	150
chr4	58265733	58266369	1175	1	-1.1675	4	636	0	0	-0.5275	0.64	0.6775	159
chr4	59874631	59875177	1177	1	-1.4467	3	546	0	0	-0.92667	0.51	0.27	182
chr4	69843394	69844194	1183	1	-1.474	5	800	0	0	-1.5	-0.028	0.57	160
chr4	70524406	70525206	1186	3	2.246	5	800	0	0	1.316	-0.926	0.426	160
chr4	71637424	71638624	1188	1	-1.1043	7	1200	0	0	-0.89714	0.207143	1.46714	171.429
chr4	108000000	108000000	1193	3	1.9625	4	600	0	0	0.635	-1.33	0.86	150
chr4	110000000	110000000	1197	1	-1.6267	3	400	0	0	-0.98667	0.64	0.213333	133.333
chr4	110000000	110000000	1199	3	1.4	3	400	0	0	0.37	-1.02667	0.175333	133.333
chr4	113000000	113000000	1207	1	-1.9167	3	400	0	0	-1.45333	0.463333	0.25	133.333
chr4	115000000	115000000	1209	3	1.9275	4	600	0	0	1.3075	-0.615	-0.05	150
chr4	119000000	119000000	1211	1	-1.69	3	400	0	0	-1.43	0.253333	-0.02333	133.333
chr4	119000000	119000000	1217	3	1.518	5	800	0	0	0.978	-0.534	-0.022	160
chr4	120000000	120000000	1221	3	1.51	3	400	0	0	0.583333	-0.92333	0.81	133.333
chr4	120000000	120000000	1219	3	2.0567	3	400	0	0	1.71	-0.34333	0.116667	133.333
chr4	131000000	131000000	1230	1	-2.26	3	400	0	0	-1.09	1.16667	0.57	133.333
chr4	131000000	131000000	1232	1	-1.4067	3	400	0	0	-0.81	0.593333	0.096667	133.333
chr4	132000000	132000000	1234	3	1.3388	8	1633	0	0	0.8875	-0.4475	-0.32125	204.125
chr4	135000000	135000000	1238	1	-1.905	4	800	0	0	-0.615	1.2875	1.1425	200
chr4	138000000	138000000	1246	1	-1.7367	3	400	0	0	-1.27333	0.46	0.123333	133.333
chr4	140000000	140000000	1252	1	-1.9467	3	425	0	0	-1.03	0.906667	-0.63333	141.667
chr4	143000000	143000000	1260	1	-1.678	5	1000	0	0	-1.202	0.472	0.258	200
chr4	145000000	145000000	1266	1	-1.6633	3	400	0	0	-0.77667	0.883333	0.086667	133.333
chr4	145000000	145000000	1264	1	-1.25	5	1200	0	0	-1	0.246	0.464	240
chr4	145000000	145000000	1262	1	-1.0536	11	2929	0	0	-0.51864	0.533636	-0.11	266.273
chr4	146000000	146000000	1268	1	-1.285	6	1000	0	0	-0.65167	0.631667	0.231667	166.667
chr4	146000000	146000000	1270	3	1.5833	3	400	0	0	0.286667	-1.3	0.176667	133.333
chr4	146000000	146000000	1272	3	1.6575	4	600	0	1	1.0975	-0.5575	0.16	150
chr4	148000000	148000000	1274	1	-2.0933	3	400	0	0	-1.22	0.873333	-0.10333	133.333
chr4	158000000	158000000	1278	3	1.6875	4	800	0	0	0.6525	-1.0325	-0.54	200
chr4	161000000	161000000	1280	1	-1.785	4	1000	0	0	-0.81	0.9725	0.425	250
chr4	166000000	166000000	1282	1	-1.4575	4	600	0	0	-1.26	0.1925	0.2675	150
chr4	167000000	167000000	1285	1	-1.032	10	2600	1	1	-0.463	0.569	-0.282	260
chr4	169000000	169000000	1296	1	-1.274	5	800	0	0	-1.43	-0.154	0.144	160
chr4	169000000	169000000	1294	1	-1.0933	3	400	0	0	-0.62	0.47	0.183333	133.333
chr4	170000000	170000000	1298	3	2.65	3	400	0	0	1.83	-0.81	0.44	133.333
chr4	171000000	171000000	1300	1	-1.03	8	6358	0	1	-0.61875	0.41125	0.12375	794.75
chr4	173000000	173000000	1304	1	-1.452	5	1259	0	1	-1.092	0.356	0.472	251.8
chr4	174000000	174000000	1306	1	-1.4125	8	1858	0	1	-1.17125	0.23875	-0.51375	232.25
chr4	177000000	177000000	1312	1	-1.5171	7	1343	0	0	-0.60286	0.911429	0.252857	191.857
chr4	178000000	178000000	1314	1	-1.218	5	1200	0	2	0.2	1.42	1.576	240
chr4	182000000	182000000	1318	1	-1.7575	4	600	0	1	-1.0725	0.6825	0.585	150
chr4	182000000	182000000	1326	1	-1.12	8	1400	1	2	-1.2725	-0.1525	-0.1225	175
chr4	188000000	188000000	1332	1	-1.99	3	400	0	0	-1.61667	0.376667	-0.22333	133.333
chr4	188000000	188000000	1330	1	-1.9767	3	400	0	0	-0.82667	1.14333	0.043333	133.333
chr4	190000000	190000000	1334	3	2.18	3	400	0	0	1.4	-0.78	-0.19333	133.333
chr4	191000000	191000000	1340	1	-1.1983	6	1806	0	1	-0.46	0.7365	0.24	301
chr4	192000000	192000000	1346	1	-1.0717	6	1000	0	0	-0.97667	0.093333	0.226667	166.667
chr4	192000000	192000000	1342	3	1.78	3	400	0	1	1.57	-0.21	0.006667	133.333
chr4	193000000	193000000	1350	3	1.2947	15	3200	1	1	1.14467	-0.14867	-0.09933	213.333
chr4	199000000	199000000	1354	1	-1.4143	7	1785	0	1	-1.01286	0.397143	0.364286	255
chr4	202000000	202000000	1362	1	-1.5275	4	600	0	0	-1.07	0.4525	0.25	150
chr4	202000000	202000000	1360	3	1.56	4	800	0	0	1.4525	-0.1075	-0.1025	200
chr4	205000000	205000000	1364	3	1.92	4	1488	0	0	1.3875	-0.5225	-0.345	372
chr4	210000000	210000000	1368	1	-1.8475	4	626	0	0	-0.88	0.9625	0.0675	156.5
chr4	210000000	210000000	1366	1	-1.8156	9	8167	0	1	-0.88	0.93	0.82	907.444
chr4	212000000	212000000	1378	3	1.61	3	400	1	1	1.00333	-0.6	-0.61333	133.333
chr4	214000000	214000000	1384	1	-1.89	3	400	0	1	-0.58667	1.3	0.813333	133.333
chr4	214000000	214000000	1386	1	-1.705	4	600	0	0	-0.6375	1.0625	0.7375	150
chr4	215000000	215000000	1390	1	-1.735	4	860	1	1	-0.665	1.0675	0.24	215
chr4	216000000	216000000	1392	1	-2.005	4	600	0	0	-1.5925	0.41	0.3525	150
chr4	217000000	217000000	1394	3	1.7125	4	600	0	0	0.96	-0.7475	0.12	150
chr4	219000000	219000000	1396	3	2.3433	3	400	0	0	1.26	-1.07667	0.136667	133.333
chr4	220000000	220000000	1402	1	-1.5562	8	1400	0	0	-0.62625	0.92875	-0.04275	175
chr4	221000000	221000000	1404	1	-2.1371	7	1200	0	0	-0.72857	1.40429	0.204286	171.429
chr4	222000000	222000000	1406	3	1.5925	4	600	0	0	1.6925	0.0975	0.246	150
chr4	223000000	223000000	1408	1	-1.31	5	893	0	0	-0.414	0.89	0.326	178.6
chr4	224000000	224000000	1410	1	-2.11	4	600	0	0	-0.96	1.1475	0.095	150
chr4	241000000	241000000	1412	1	-1.6587	8	1600	0	0	-1.07875	0.5775	0.90375	200
chr5	937830	939030	1415	1	-1.422	5	1200	1	1	-0.854	0.566	-0.244	240
chr5	1182122	1182922	1417	1	-2.606	5	800	0	0	-1.198	1.406	2.262	160
chr5	10900886	10908812	1419	3	1.4875	8	7926	0	2	0.405	-1.08125	0.2775	990.75
chr5	11778621	11779221	1421	3	1.9875	4	600	0	0	0.9025	-1.08	-0.58	150
chr5	12679753	12680553	1423	3	1.968	5	800	0	0	0.816	-1.144	-0.402	160
chr5	23258564	23258964	1425	3	2.23	3	400	0	0	0.5	-1.73	0.516667	133.333
chr5	23523883	23525083	1427	1	-1.29	7	1200	0	0	-0.79	0.497143	0.375714	171.429
chr5	26369604	26370462	1431	1	-1.8175	4	858	0	0	-1.0225	0.79	0.06975	214.5
chr5	27281278	27284058	1435	1	-1.4844	9	2780	0	0	-0.55222	0.926667	0.096444	308.889
chr5	28197849	28199849	1437	1	-1.1478	9	2000	0	0	-0.44222	0.702222	0.192222	222.222
chr5	31662476	31670724	1439	3	1.081	10	8248	0	0	0.922	-0.156	0.035	824.8
chr5	31676710	31683805	1441	3	1.4112	8	7095	0	0	0.67625	-0.73338	0.54875	886.875
chr5	50120401	50121001	1443	1	-1.8625	4	600	0	0	-0.8275	1.0325	-0.085	150
chr5	50297761	50298785	1447	3	2.29	3	1024	0	0	1.61333	-0.67667	0.136667	341.333
chr5	50727415	50729815	1451	3	1.848	5	2400	0	0	1.22	-0.624	0.396	480
chr5	52064469	52065469	1455	1	-1.3367	6	1000	0	0	-0.73167	0.603333	0.621667	166.667
chr5	54135295	54136095	1457	3	1.73	5	800	0	1	1.26	-0.464	0.218	160
chr5	58168523	58169523	1461	3	1.535	6	1000	0	0	1.11167	-0.42	-0.015	166.667
chr5	66593481	66593881	1465	3	2.2	3	400	0	0	1.06	-1.13333	0.226667	133.333
chr5	68513119	68513730	1475	1	-1.3825	4	611	0	0	-0.9975	0.38	0.3475	152.75
chr5	69250995	69252274	1479	3	2.1	6	1279	0	0	1.24	-0.855	-0.19167	213.167
chr5	70260548	70261682	1481	3	1.45	6	1134	0	1	1.08333	-0.36333	-0.09333	189
chr5	79832197	79834243	1483	1	-1.3467	9	2046	0	0	-0.81333	0.53	0.446667	227.333
chr5	84490237	84490637	1485	3	1.8667	3	400	0	0	0.696667	-1.16333	-0.03667	133.333
chr5	89707777	89708177	1487	1	-2.1033	3	400	0	0	-0.70667	1.39	-0.03333	133.333
chr5	90370660	90371260	1491	1	-1.5475	4	600	0	0	-0.56275	0.9775	0.45	150
chr5	96853806	96854606	1493	3	2.546	5	800	0	0	1.344	-1.196	0.148	160
chr5	138000000	138000000	1495	1	-2.27	3	400	0	0	-1.14333	1.12333	-0.43	133.333
chr5	140000000	140000000	1497	3	1.3543	7	1400	0	0	0.361429	-0.98571	0.67	200
chr5	142000000	142000000	1499	3	1.62	4	1200	0	1	0.5275	-1.0875	-0.1725	300
chr5	143000000	143000000	1501	3	2.24	4	600	0	0	1.3825	-0.855	0.7425	150
chr5	185000000	185000000	1503	3	1.74	5	800	0	0	1.39	-0.342	0.2534	160
chr5	186000000	186000000	1505	3	1.212	5	800	0	0	0.652	-0.558	0.29	160
chr5	187000000	187000000	1507	1	-1.2312	17	4596	0	0	-1.03294	0.195882	0.145882	270.353
chr5	195000000	195000000	1509	1	-2.1975	4	600	1	1	-1.605	0.5875	0.0475	150
chr5	196000000	196000000	1511	3	2.0233	3	400	0	0	1.49	-0.53	0.443333	133.333
chr5	199000000	199000000	1517	1	-1.3183	6	1000	0	0	-1.19	0.13	0.948333	166.667
chr5	201000000	201000000	1519	3	2.2633	3	400	0	0	0.863333	-1.39333	0.666667	133.333
chr5	210000000	210000000	1529	1	-1.3771	7	1200	0	0	-0.78429	0.59	1.07286	171.429
chr5	211000000	211000000	1531	1	-1.6967	3	400	0	0	-1.06667	0.626667	0.293333	133.333
chr5	211000000	211000000	1535	3	2.14	5	800	0	0	0.78	-1.356	0.34	160
chr5	213000000	213000000	1537	1	-2.19	3	400	0	0	-1.43333	0.756667	0.346667	133.333
chr5	215000000	215000000	1539	3	2.258	5	1599	0	0	0.732	-1.522	0.402	319.8
chr5	216000000	216000000	1541	1	-2.21	4	600	0	0	-1.0475	1.16	0.215	150
chr5	217000000	217000000	1545	1	-1.39	5	909	0	0	-0.672	0.714	0.456	181.8
chr6	17647868	17648668	1554	3	2.31	5	800	0	0	1.74	-0.566	0.644	160
chr6	18990121	18990521	1558	1	-2.08	3	400	0	0	-0.89	1.18333	0.8	133.333
chr6	21021652	21022052	1560	1	-1.3433	3	400	0	0	-1.03	0.313333	0.053333	133.333
chr6	21855816	21856416	1562	1	-1.7	4	600	0	0	-0.9125	0.785	0.8125	150
chr6	21856616	21862625	1563	3	1.1786	7	6009	0	2	0.457143	-0.72429	0.027143	858.429
chr6	22130361	22130961	1565	3	1.4625	4	600	0	0	0.8	-0.66	0.265	150
chr6	22917091	22917691	1567	1	-1.0975	4	600	0	0	-1.31	-0.2075	0.5275	150
chr6	23333864	23335282	1569	3	1.51	4	1418	0	0	0.8775	-0.6275	-0.16	354.5
chr6	23359791	23361708	1571	3	1.585	4	1917	0	1	0.2675	-1.31	-0.05	479.25
chr6	23409215	23411015	1573	1	-1.4286	7	1800	0	0	-0.65286	0.777143	0.238571	257.143
chr6	24321037	24326611	1575	1	-1.105	10	5574	1	2	-0.584	0.518	0.426	557.4
chr6	28175935	28176335	1579	1	-2.0267	3	400	0	0	-1.30667	0.72	-0.29	133.333
chr6	29299557	29300522	1581	1	-1.26	5	965	0	0	-0.924	0.336	0.482	193
chr6	29928384	29928784	1583	1	-1.52	3	400	0	0	-0.41	1.10333	-0.08667	133.333
chr6	31306405	31310529	1587	1	-1.292	5	4124	0	0	-0.764	0.524	0.112	824.8
chr6	33250603	33252208	1591	1	-1.39	7	1605	0	0	-0.97857	0.410857	0.025714	229.286
chr6	34094574	34096563	1593	1	-1.2283	6	1989	0	0	-0.57667	0.651667	0.852	331.5
chr6	34224878	34229135	1597	3	1.144	10	4257	1	2	0.3394	-0.805	0.243	425.7
chr6	36596504	36597483	1599	3	1.364	5	979	0	1	0.914	-0.448	-0.074	195.8
chr6	60183875	60184275	1603	1	-2.2	3	400	0	1	-1.27333	0.923333	-0.13	133.333
chr6	62400176	62401376	1609	1	-1.8817	6	1200	0	0	-0.68333	1.19833	0.511667	200
chr6	67175686	67179952	1611	1	-1.1238	13	4266	0	0	-0.81692	0.301923	-0.22154	328.154
chr6	106000000	106000000	1613	1	-2.33	3	400	0	0	-1.57667	0.746667	0.72	133.333
chr6	108000000	108000000	1621	3	2.2467	3	400	0	1	1.57333	-0.67	-0.17333	133.333
chr6	111000000	111000000	1623	1	-1.765	8	1400	0	0	-0.59125	1.17125	0.54	175
chr6	119000000	119000000	1629	1	-1.04	11	4244	1	1	-0.47909	0.558182	0.157273	385.818
chr6	119000000	119000000	1627	3	1.948	5	1200	0	0	1.324	-0.62	-0.278	240
chr6	120000000	120000000	1631	3	1.9667	3	400	0	0	0.65	-1.31333	0.243333	133.333
chr6	123000000	123000000	1633	3	2.3133	3	400	0	0	1.58333	-0.72333	0.466667	133.333
chr6	124000000	124000000	1637	3	1.0329	7	1400	0	0	0.48	-0.54857	0.045714	200
chr6	125000000	125000000	1643	1	-1.96	3	400	0	0	-1.54667	0.41	0.326667	133.333
chr6	129000000	129000000	1647	1	-1.03	10	2200	0	1	0.059	1.093	0.0525	220
chr6	135000000	135000000	1657	3	2.51	3	575	0	0	1.19	-1.31667	0.3	191.667
chr6	137000000	137000000	1659	1	-1.8233	3	400	0	0	-0.99333	0.823333	1.33333	133.333
chr6	138000000	138000000	1665	1	-2.24	4	600	0	2	-1.0725	1.1625	0.75	150
chr6	142000000	142000000	1667	1	-1.3883	6	1000	0	0	-1.145	0.24	0.148333	166.667
chr6	146000000	146000000	1669	1	-1.4171	7	1800	0	0	-1.52714	-0.11286	-0.10857	257.143
chr6	147000000	147000000	1671	3	2.0033	3	600	0	0	1.74667	-0.26	0.18	200
chr6	150000000	150000000	1673	3	2.32	3	400	0	0	1.71	-0.60667	-0.2	133.333
chr6	152000000	152000000	1679	1	-2.4467	3	444	0	1	-1.23333	1.21	0.18	148
chr6	152000000	152000000	1677	3	1.4143	7	1371	0	0	1.34286	-0.07	0.035714	195.857
chr6	153000000	153000000	1681	1	-2.0333	3	400	0	0	-1.36667	0.663333	-0.01667	133.333
chr6	154000000	154000000	1687	1	-1.26	10	2487	0	0	-1.161	0.099	0.077	248.7
chr6	155000000	155000000	1691	1	-1.0285	13	5000	1	1	-0.84077	0.19	0.783846	384.615
chr6	158000000	158000000	1693	3	1.0062	13	5657	1	3	0.504615	-0.50154	0.143846	435.154
chr6	160000000	160000000	1695	1	-1.6985	13	3405	1	2	-0.69	1.00462	1.11846	261.923
chr6	161000000	161000000	1697	1	-1.81	6	1006	0	0	-0.955	0.85	-0.38367	167.667
chr6	169000000	169000000	1701	3	2.88	3	400	0	0	1.80667	-1.07	-0.06433	133.333
chr7	20470415	20472564	1705	3	1.35	8	2149	0	0	0.30375	-1.0375	0.34375	268.625
chr7	21145335	21146864	1707	3	1.7783	6	1529	0	0	0.813333	-0.96833	0.076667	254.833
chr7	22526955	22528115	1709	1	-1.544	5	1160	0	0	-0.734	0.812	1.084	232
chr7	23745805	23746205	1711	3	1.79	3	400	0	0	0.86	-0.92667	0.67	133.333
chr7	23955766	23958493	1713	3	1.2133	3	2727	0	0	-0.26333	-1.47667	0.896667	909
chr7	24226028	24227628	1715	1	-1.0883	6	1600	0	0	-0.64967	0.438333	0.815	266.667
chr7	25162402	25163202	1717	1	-2.048	5	800	0	0	-0.86	1.186	0.5	160
chr7	28284984	28285384	1719	3	2.0233	3	400	0	0	1.52333	-0.49	-0.46	133.333
chr7	30047275	30047886	1723	1	-1.805	4	611	0	0	-0.955	0.85	-0.1375	152.75
chr7	30168590	30169190	1725	1	-2.36	4	600	1	1	-1.195	1.1625	0.4675	150
chr7	34887212	34887812	1727	3	2.5475	4	600	0	0	1.67	-0.8725	-0.4875	150
chr7	35011817	35013838	1729	3	1.0489	9	2021	1	1	0.435556	-0.61444	0.244444	224.556
chr7	36505048	36505848	1731	1	-1.5325	4	800	1	1	-0.8875	0.645	0.3565	200
chr7	36541285	36544885	1735	1	-1.2679	19	3600	0	0	-0.78316	0.484737	0.345263	189.474
chr7	57062854	57064654	1739	3	1.693	10	1800	0	0	0.7445	-0.945	0.624	180
chr7	57377077	57377877	1741	1	-1.0725	4	800	0	1	-1.105	-0.0345	0.675	200
chr7	63847756	63848356	1745	1	-1.7325	4	600	0	0	-0.845	0.885	0.4625	150
chr7	66432634	66433234	1753	1	-1.52	4	600	0	0	-0.3625	1.1525	0.17	150
chr7	71171130	71172130	1761	1	-1.2883	6	1000	0	0	-0.67	0.616667	0.36	166.667
chr7	71574740	71575540	1763	1	-1.786	5	800	0	0	-1.12	0.66	0.456	160
chr7	76742858	76743858	1765	1	-1.9933	6	1000	0	1	-1.375	0.611667	0.513333	166.667
chr7	77599145	77599826	1767	1	-1.35	4	681	0	0	-0.7275	0.6175	0.42	170.25
chr7	81975258	81975658	1769	1	-1.9533	3	400	0	0	-0.94667	0.996667	0.293333	133.333
chr7	84855058	84857223	1773	1	-1.614	5	2165	0	1	-0.848	0.762	0.614	433
chr7	86472615	86473415	1775	3	1.82	4	800	0	2	0.9025	-0.9125	-0.38	200
chr7	91503616	91504416	1777	3	1.98	4	800	0	0	0.675	-1.3	0.2625	200
chr7	92453747	92454547	1779	3	2.585	4	800	0	0	1.525	-1.055	0.1975	200
chr7	97171439	97172839	1783	1	-1.4262	8	1400	0	0	-0.6975	0.72625	-0.32875	175
chr7	99169910	99170510	1786	3	2.1067	3	600	0	0	1.32	-0.78	0.51	200
chr7	99892437	99893037	1788	1	-1.305	4	600	0	0	-0.595	0.7075	0.375	150
chr7	100000000	100000000	1792	3	2.2867	3	724	0	0	0.396667	-1.89333	0.626667	241.333
chr7	102000000	102000000	1794	1	-1.7233	6	1106	0	0	-0.71333	1.005	0.703333	184.333
chr7	104000000	104000000	1796	1	-2.1243	7	1200	0	0	-1.27714	0.842857	0.114286	171.429
chr7	109000000	109000000	1798	1	-1.5	8	1400	0	1	-0.2175	1.28125	0.95625	175
chr7	113000000	113000000	1802	3	1.6338	8	1736	0	0	0.75	-0.88375	0.219125	217
chr7	114000000	114000000	1804	3	1.9667	3	400	0	0	1.11667	-0.85	0.103333	133.333
chr7	132000000	132000000	1808	3	2.4167	3	400	0	0	1.55333	-0.86	-0.38333	133.333
chr7	137000000	137000000	1812	3	2.0967	3	643	0	0	0.71	-1.38	-0.01667	214.333
chr7	140000000	140000000	1816	3	2.2067	3	400	0	1	0.656667	-1.55	0.2	133.333
chr7	143000000	143000000	1820	1	-2.2733	3	400	0	0	-1.21333	1.06	0.433333	133.333
chr7	143000000	143000000	1818	3	1.552	5	1041	0	0	0.2	-1.348	0.142	208.2
chr7	146000000	146000000	1832	1	-1.04	4	600	0	0	-1.0125	0.0275	0.4375	150
chr7	147000000	147000000	1838	3	2.0575	4	902	1	1	0.71	-1.3475	0.42	225.5
chr7	150000000	150000000	1840	3	1.884	10	1840	0	0	0.875	-1.004	0.145	184
chr7	158000000	158000000	1842	3	2.3	4	1000	0	0	1.305	-0.9925	-0.0275	250
chr8	1928690	1929587	1847	3	1.4125	4	897	0	0	0.9275	-0.4825	-0.505	224.25
chr8	10986552	11005103	1862	1	-1.1558	21	18551	0	1	-0.43429	0.720333	1.06857	883.381
chr8	20815264	20815864	1864	1	-2.1225	4	600	0	0	-0.765	1.355	0.59	150
chr8	53327125	53330398	1866	1	-1.2782	11	3273	0	0	-0.76182	0.512727	0.035455	297.546
chr8	55437348	55437802	1871	1	-1.9833	3	454	0	0	-0.73133	1.24667	0.38	151.333
chr8	63421873	63423459	1873	3	2.3583	6	1586	1	1	1.10833	-1.245	0.556667	264.333
chr8	63756197	63756913	1875	1	-1.05	4	716	0	0	-0.0825	0.9625	0.92	179
chr8	66097449	66097849	1877	1	-2	3	400	0	0	-0.98	1.01667	0.453333	133.333
chr8	73113531	73115331	1879	3	1.625	8	1800	0	0	0.59	-1.02875	0.0625	225
chr8	73403922	73404522	1881	3	1.8725	4	600	0	0	1.205	-0.66	0.1725	150
chr8	73730685	73731285	1883	1	-1.7275	4	600	0	0	-1.7075	0.02	0.145	150
chr8	74133992	74134792	1885	1	-2.266	5	800	1	1	-1.564	0.696	0.262	160
chr8	74681222	74688559	1887	1	-1.0425	12	7337	0	0	-0.93833	0.103333	0.2325	611.417
chr8	86554413	86561081	1889	3	1.6943	7	6668	0	1	1.17857	-0.51143	-0.03	952.571
chr8	97274412	97276412	1895	3	1.7786	7	2000	0	0	0.465714	-1.31143	0.379143	285.714
chr8	97646921	97647321	1897	1	-1.3133	3	400	0	0	-0.32333	0.99	-0.11	133.333
chr8	97668645	97669445	1899	3	2.02	5	800	0	0	1.272	-0.744	0.174	160
chr8	97712124	97712724	1901	1	-1.47	3	600	0	0	-0.92667	0.54	0.05	200
chr8	97847711	97848311	1903	1	-1.545	4	600	0	0	-0.8075	0.7325	0.69	150
chr8	102000000	102000000	1909	1	-1.67	3	400	0	0	-0.76333	0.896667	0.63	133.333
chr8	103000000	103000000	1911	1	-1.6517	6	1200	0	0	-0.91667	0.731667	0.485	200
chr8	105000000	105000000	1913	1	-1.3	10	1800	0	0	-0.835	0.46	-0.485	180
chr8	107000000	107000000	1915	1	-1.8975	4	810	0	0	-1.31	0.585	-0.04	202.5
chr8	110000000	110000000	1917	3	1.46	6	1875	0	0	0.646667	-0.81167	0.47	312.5
chr8	111000000	111000000	1919	1	-2.1167	3	400	0	0	-0.94667	1.16667	0.036333	133.333
chr8	114000000	114000000	1923	1	-1.37	3	421	1	1	-0.99	0.376667	-0.05	140.333
chr8	115000000	115000000	1929	1	-1.6133	6	1179	0	0	-1.125	0.488333	0.335	196.5
chr8	115000000	115000000	1927	1	-1.3729	7	1200	0	0	-1.28429	0.084286	0.692857	171.429
chr8	140000000	140000000	1931	1	-1.23	10	3075	0	0	-0.421	0.805	-0.328	307.5
chr8	140000000	140000000	1933	3	1.9275	4	600	0	0	1.09	-0.8325	0.4025	150
chr8	141000000	141000000	1936	3	1.9275	4	2124	0	0	1.215	-0.71	-0.1035	531
chr8	144000000	144000000	1938	1	-1.594	5	846	0	0	-0.752	0.84	0.34	169.2
chr8	146000000	146000000	1940	1	-1.3673	11	2200	0	0	-0.84545	0.519091	1.1	200
chr8	146000000	146000000	1942	3	1.6267	3	800	0	1	1.16	-0.46667	0.006333	266.667
chr8	151000000	151000000	1946	1	-1.62	6	2202	0	0	-0.85167	0.765	1.01	367
chr8	170000000	170000000	1950	1	-1.668	5	1694	2	2	-0.942	0.726	-0.03	338.8
chr8	170000000	170000000	1952	3	1.2567	6	1200	0	1	0.243333	-1.01333	0.1495	200
chr8	171000000	171000000	1956	3	1.28	4	706	0	0	-0.2825	-1.565	1.0075	176.5
chr8	171000000	171000000	1960	3	1.496	10	2000	0	0	0.223	-1.272	0.426	200
chr9	66266	68489	1962	1	-1.68	11	2223	1	1	-0.58545	1.09	0.554545	202.091
chr9	2945725	2946061	1966	3	1.9833	3	336	0	0	1.16333	-0.81667	-0.18333	112
chr9	3855741	3856077	1968	3	2.2367	3	336	0	0	1.04333	-1.18667	0.463333	112
chr9	3870753	3871257	1970	3	1.3033	3	504	0	1	0.653333	-0.64667	-0.09667	168
chr9	4572473	4575181	1974	1	-1.0262	8	2708	0	0	-1.0775	-0.05025	0.12125	338.5
chr9	7403921	7404761	1980	1	-1.7517	6	840	0	0	-0.94333	0.803333	-0.01833	140
chr9	15404282	15404786	1982	1	-2.4133	3	504	0	0	-1.21333	1.19333	0.33	168
chr9	17083299	17085185	1986	3	1.0257	7	1886	0	0	1.24143	0.214286	1.69	269.429
chr9	17578496	17579336	1988	1	-1.0733	6	840	0	1	-0.73667	0.333333	1.04	140
chr9	17645305	17648179	1992	3	1.019	10	2874	0	1	0.205	-0.817	0.462	287.4
chr9	18948313	18948649	1994	1	-1.56	3	336	1	1	-1.26333	0.3	-0.91333	112
chr9	18952312	18952984	1996	1	-1.4825	4	672	0	1	-0.89	0.5925	0.1975	168
chr9	20864861	20865197	2005	1	-2.0567	3	336	0	0	-1.19667	0.853333	-0.05667	112
chr9	21178208	21178712	2007	3	1.655	4	504	0	0	0.775	-0.8775	0.7075	126
chr9	24804878	24808033	2011	3	1.1727	11	3155	0	0	0.582636	-0.58636	0.460364	286.818
chr9	26801086	26801590	2021	3	1.2933	3	504	0	0	0.29	-1.00333	0.106667	168
chr9	27174409	27175081	2025	3	1.552	5	672	0	0	0.43	-1.116	0.496	134.4
chr9	28050239	28050575	2027	3	1.91	3	336	0	0	1.45	-0.45333	0.176667	112
chr9	37257975	37258311	2033	3	2.2767	3	336	0	0	1.09333	-1.17667	0.396667	112
chr9	37510655	37512784	2035	3	1.0388	8	2129	0	0	-2.2e-18	-1.03375	0.815	266.125
chr9	42106293	42106629	2039	3	1.4667	3	336	0	0	0.476667	-0.98667	0.193333	112
chr9	45503081	45503585	2043	3	2.3175	4	504	0	1	1.46	-0.85	0.4775	126
chr9	45976045	45976381	2049	1	-1.43	3	336	0	0	-1.08	0.346667	-0.02333	112
chr9	46068398	46068902	2051	1	-2.115	4	504	0	0	-1.01	1.0975	0.1	126
chr9	49013320	49014441	2053	1	-1.5857	7	1121	1	1	-0.77429	0.81	0.245714	160.143
chr9	57912721	57913225	2060	3	1.8075	4	504	1	1	1.2875	-0.5125	0.295	126
chr9	75237834	75239366	2070	1	-1.6517	6	1532	0	0	-0.88333	0.763333	0.555	255.333
chr9	75310675	75311141	2074	3	2.0567	3	466	0	0	1.47333	-0.58	0.25	155.333
chr9	77443310	77443982	2076	1	-1.275	4	672	0	1	-1.1225	0.15	-0.065	168
chr9	79085458	79085794	2086	1	-1.6533	3	336	0	1	-0.88333	0.766667	0.326667	112
chr9	81741011	81741851	2092	1	-1.45	5	840	0	1	-0.944	0.5	0.202	168
chr9	82029522	82030543	2094	3	1.5371	7	1021	0	0	0.364143	-1.17429	0.332857	145.857
chr9	87071199	87071535	2102	3	1.67	3	336	0	0	0.936667	-0.73333	0.386667	112
chr9	87596066	87596570	2106	1	-1.4325	4	504	0	1	-0.6175	0.81	0.555	126
chr9	88185939	88186275	2108	3	2.8367	3	336	0	1	1.36	-1.47	0.6	112
chr9	88642596	88643752	2110	1	-1.3833	3	1156	0	0	-0.44333	0.936667	0.383333	385.333
chr9	89463455	89464644	2115	1	-1.5057	7	1189	0	0	-1.01286	0.488571	0.031429	169.857
chr9	90766177	90767290	2119	3	1.475	6	1113	0	1	0.665	-0.805	0.016667	185.5
chr9	95266337	95272232	2121	3	1.9533	6	5895	0	0	1.39833	-0.55	-0.26167	982.5
chr9	100000000	100000000	2127	1	-1.572	5	1291	0	0	-0.848	0.716	-0.044	258.2
chr9	102000000	102000000	2133	1	-1.8067	3	336	0	0	-0.75333	1.05	0.166667	112
chr9	103000000	103000000	2141	1	-2.0625	4	504	0	0	-1.225	0.8325	1.125	126
chr9	103000000	103000000	2135	1	-1.65	6	1008	0	0	-0.87667	0.771667	0.106667	168
chr9	103000000	103000000	2137	1	-1.5167	3	710	0	0	-0.8	0.713333	-0.18333	236.667
chr9	103000000	103000000	2143	1	-1.4133	3	336	0	0	-0.86333	0.546667	0.873333	112
chr9	103000000	103000000	2139	3	1.0525	4	1334	0	0	0.695	-0.355	-0.035	333.5
chr9	104000000	104000000	2145	1	-1.6875	4	672	0	0	-0.92	0.7625	-0.28	168
chr9	106000000	106000000	2147	3	1.9267	3	336	0	1	1.48	-0.45	-0.1	112
chr9	108000000	108000000	2156	1	-1.444	5	840	0	0	-1.284	0.16	-0.356	168
chr9	110000000	110000000	2160	1	-1.5875	4	504	1	1	-0.885	0.6975	0.15475	126
chr9	110000000	110000000	2162	3	1.495	4	840	0	1	0.5175	-0.9725	0.5275	210
chr9	111000000	111000000	2166	1	-1.3129	7	1237	0	0	-0.67429	0.637143	0.26	176.714
chr9	112000000	112000000	2168	1	-1.75	4	504	1	1	-0.7675	0.98	1.0425	126
chr9	114000000	114000000	2170	1	-1.9325	4	672	0	1	-1.11	0.8225	0.2225	168
chr9	115000000	115000000	2174	1	-1.2625	4	504	0	0	-1.34	-0.0775	-0.325	126
chr9	115000000	115000000	2172	3	1.495	4	504	0	0	1.0625	-0.43	-0.285	126
chr9	116000000	116000000	2176	1	-1.84	3	336	0	0	-1.43333	0.407	0.11	112
chr9	116000000	116000000	2178	3	2.96	3	336	0	0	1.58333	-1.37333	0.15	112
chr9	129000000	129000000	2180	3	1.6057	7	1008	0	0	1.27714	-0.33143	-0.13429	144
chr9	133000000	133000000	2184	1	-1.7814	7	1154	0	0	-0.82714	0.947143	0.442857	164.857
chr9	133000000	133000000	2186	3	1.152	5	862	0	0	-0.144	-1.298	0.17	172.4
chr9	134000000	134000000	2188	1	-1.3308	12	1967	0	1	-0.74417	0.583333	0.5025	163.917
chr9	135000000	135000000	2190	1	-1.545	6	840	0	1	-0.665	0.875	0.323333	140
chr9	135000000	135000000	2192	3	1.795	4	672	0	1	0.865	-0.9275	0.2775	168
chr9	137000000	137000000	2194	1	-1.5383	6	840	0	0	-0.37333	1.16167	1.30667	140
chr9	137000000	137000000	2202	1	-1.445	4	504	0	0	-1.2225	0.21975	0.575	126
chr9	137000000	137000000	2200	1	-1.05	5	672	0	0	-0.576	0.468	0.346	134.4
chr9	138000000	138000000	2206	1	-1.73	6	1384	1	1	-1.06	0.668333	0.076667	230.667
chr9	146000000	146000000	2211	1	-1.688	5	672	0	0	-0.92	0.762	0.182	134.4
chr9	146000000	146000000	2209	3	2.09	3	504	1	2	0.89	-1.19667	-0.46667	168
chr9	149000000	149000000	2215	1	-2.01	7	1008	0	1	-1.09429	0.912857	0.722857	144
chr9	152000000	152000000	2217	1	-1.4689	18	4183	0	0	-0.98056	0.485556	0.338889	232.389
chr9	153000000	153000000	2221	3	1.255	8	1176	0	0	0.59125	-0.66125	0.16125	147
chr9	155000000	155000000	2223	3	1.33	11	2768	0	1	0.634545	-0.68909	0.279091	251.636
chr9	156000000	156000000	2225	1	-1.39	3	336	0	0	-1.28333	0.106667	0.003333	112
