# Supplementary material for: Heritable Epigenetic Variation among Maize Inbreds
Source: PLoS Genet. 2011 Nov 17;7(11):e1002372. doi: 10.1371/journal.pgen.1002372 (PMC3219600; doi:10.1371/journal.pgen.1002372)
Supplement: Table S5 — Summary of validations of DMRs by restriction-sensitive restriction digests. (XLS) [file pgen.1002372.s013.xls]

## Sheet: S5
Table S5. Characterization of variable methylation segments
segID	Chr	Start	Stop	Assay	Confirmed by MDa digest?	HpaII sites	HpaII confirmed	PstI sites	PstI confirmed
999	chr3	183380573	183381173	BDMR_3	No	1	No	0	NT
1895	chr8	97274412	97276412	BDMR_36	No	1	Yes	0	NT
1493	chr5	96853806	96854606	BDMR_53	Yes	2	Yes	0	NT
1193	chr4	108425289	108425889	BDMR_79	No	2	Yes	0	NT
1252	chr4	140005016	140005441	MDMR_1	Yes	4	Yes	0	NT
94	chr1	39036362	39039562	MDMR_24	Yes	8	Yes	1	Yes
1280	chr4	160954336	160955336	MDMR_37	Yes	1	Yes	1	Yes
4	chr1	86899	87699	MDMR_40	Yes	6	Yes	0	NT
36	chr1	19520608	19522008	MDMR_43	Yes	1	Yes	1	Yes
792	chr3	8346040	8348062	MDMR_74	Yes	2	No	1	Yes
aIndicates whether DMR was confirmed by Methylation-Dependent restriction digest (from Table 5)
bIndicates whether DMR was confirmed by qPCR on DNA digested with HpaII or PstI (NT is not tested)
