# Supplementary material for: Heritable Epigenetic Variation among Maize Inbreds
Source: PLoS Genet. 2011 Nov 17;7(11):e1002372. doi: 10.1371/journal.pgen.1002372 (PMC3219600; doi:10.1371/journal.pgen.1002372)
Supplement: Table S6 — Primers used for qPCR validations. (XLS) [file pgen.1002372.s014.xls]

## Sheet: S6
Supplemental Table 6: Primers used for qPCR
PRIMER_ID	FWD	REV
BDMR_22	ACTGTTGCACTACACTCGTCGAT	GTTGAGGATGAATGGGTTCAAGT
BDMR_3	CATGGACAGGACACACTGCTACT	CCTATTGTGCGTAGAAGGGAAAA
BDMR_31	ACGCAAATTCAATGAGAAACTGA	TCTCAGTATTCGACAGCCATCAT
BDMR_32	GTCTCAACACCAGCGAATAGTGA	ATTCCTTGTGGCTGCATAAAAAG
BDMR_35	TGAGACACAAGGGACAAAATCTG	CGTCCACCAGAGAAACCAATAGT
BDMR_36	ACCGATGAATATATGAGCCGAGT	CGCCTCTCAGTACTCTCTTCTCC
BDMR_45	GTGCAGAGAACCTCCTCAACTTC	AGGCACTGGATCTTCGTTGTAGT
BDMR_47	TATCTGCCCTTCCTTGAGGAGTA	ATCAATGAGCTCCAACAGGACTT
BDMR_48	GTTCTTTGATCCCACAAACACCT	AATATCCGAGTCCAATCAGATGC
BDMR_49	CGACCGTCTAGACTCTGGAAAAC	CAAGGTGGCCAAGTAGTTCAAAT
BDMR_51	GCCTTTTACAAACCTGAACCAAA	CTTAGCCTTTCTTCGTTTCGATG
BDMR_53	CCTCACTTGTGTCTTTGTCGTGT	CTCCGACTTCTCTCTGCTCTCAT
BDMR_59	GAAATGTTGTGCGAGTTATGCAG	AGCAGAGCAAACATAAATGTCCA
BDMR_62	ATAAGTGTGACCAGCATGAGTCG	GTCGTCGGTCCTTATCTGTTTGT
BDMR_78	AGGGCGCCAAATATTCTAGTAGG	TTGAAGGAGTGCTTGACAGCTAA
BDMR_79	TCTCTAGGTGTTGCTGCTGTGTT	CTCAACACTCCAATCAAAGCAAA
BDMR_80	CCTCACTTGTGTCTTTGTCGTGT	CTCCGACTTCTCTCTGCTCTCAT
MDMR_1	TTTCATCAAACTCCACACTGAGC	CAAGCTATTCTTCAGTCCCATCC
MDMR_13	AAGACTGGAGACCTCACACGTTC	TCGGAAGCTTATACCATTAGGTG
MDMR_24	TTTGGAGAGACAGAGACGAACTG	GTACTGTACATCGACATGCGACA
MDMR_27	TTTTTCCACAAACAAACCAACAA	TGGGGGAGAATTTTGACTACTTG
MDMR_37	AAAGACAAAACAACCCTGTGACC	AACGATGATACGCTGTGAAGTTG
MDMR_38	GAGGCAGAGATCGAGGAGTTCTT	CGTCCATAGCAAGGCTACACATA
MDMR_4	GGCGAATATCACGAGTATGAGGT	CGTCCGTAGTGGTTGAAGTGATA
MDMR_40	CTGGGTTTTGGTGCTTTTACATT	ACCAACGTGAGCACCATGTATTA
MDMR_41	TGCAACATCCACTACCTCAGATT	TTTCTGAAGAACCATTCACTCCA
MDMR_43	CAATTTTCAGGATTTCAGTGCAG	ATCTCTAGCTTTTTGGCCTTGTG
MDMR_44	TAGCAGCAATAGAACCACACGAT	ATCTACCTAATGCCCAGAATGGA
MDMR_73	GATAACTATGCCGCTCTCTTTGC	TGTCACTGTGCATACATCTGGAA
MDMR_74	TGCCAGAAAGAAGGATTAGAGGA	AAGAGATTGACGGACCTAAGCAA
MDMR_75	ACAAACAGAGGACGTTTTGGTTC	AGTGCACGTACTCGTCAGACTGT
MDMR_76	TGCCATGTATGTCCATTTTGTCT	TAAAGATGGCTTTGGTAGGGTTG
MDMR_77	GGCATAGGGAAGTAAACAAACGA	TAAGCAAGAACAATGCAACCAAG
MDMR_8	GAGCTTTCAACTTTGTCCAGCTT	GAGCATCTCACCCGATCTCTAAT
Mez1-met	TTGTGTCGAGGTCTCGAATG	TGTTGAAGCGCATTAGCACT
Mez1-nonmet	CAACAAAGTGAAAGCTCTTCAACTGCAA	CACAACACTCCCCTAGTCCCTCAAAAGTT
